# Supplementary material for: Decoding the Ambiguous Electron Paramagnetic Resonance Signals in the Lytic Polysaccharide Monooxygenase from Photorhabdus luminescens
Source: Inorg Chem. 2022 May 12;61(20):8022–35. doi: 10.1021/acs.inorgchem.2c00766 (PMC9131454; doi:10.1021/acs.inorgchem.2c00766)
Supplement: Supplementary file 2 — ic2c00766_si_002.txt [file ic2c00766_si_002.txt]

Α1
0	N	-7.507404869	-11.61535580	-28.46639828
1	C	-7.412560215	-11.09611836	-29.85217025
2	C	-8.694215448	-10.32152900	-30.25104239
3	O	-9.821068992	-10.73868169	-29.92722073
4	C	-7.181280087	-12.24807158	-30.85306069
5	C	-5.791732100	-12.77971668	-30.74795137
6	C	-4.849277170	-12.97200231	-31.73222320
7	N	-5.218097628	-13.11347076	-29.52953688
8	C	-3.961390195	-13.49805820	-29.77004489
9	N	-3.716173255	-13.42704824	-31.09280897
10	N	-8.495498256	-9.202086963	-30.97645930
11	C	-9.605812148	-8.419887030	-31.50150336
12	C	-9.149957446	-7.012513152	-31.92762083
13	O	-8.005318802	-6.596779850	-31.69389037
14	N	-10.09495917	-6.289819981	-32.57527565
15	C	-9.823183016	-5.014496993	-33.24485201
16	H	-10.72174499	-4.386782006	-33.24288399
17	H	-9.524393994	-5.204590002	-34.28720200
18	H	-6.634855995	-8.496379015	-35.34582302
19	C	-6.877447011	-8.731616934	-34.30043392
20	C	-5.636856971	-8.999301064	-33.46504314
21	O	-5.737684513	-9.247275614	-32.24751607
22	H	-7.531247001	-9.610727015	-34.25221902
23	N	-4.438478474	-8.979167743	-34.09402248
24	C	-3.260095098	-9.541344976	-33.46429872
25	C	-2.196802917	-8.536882969	-33.03775925
26	O	-1.045905901	-8.933670979	-32.77854113
27	C	-2.636690181	-10.61287268	-34.38426720
28	O	-3.519243557	-11.71233943	-34.62237406
29	N	-2.568505643	-7.252756999	-32.89660556
30	C	-1.620982005	-6.229228081	-32.48717387
31	H	-1.491963008	-6.154969971	-31.39709605
32	H	-1.985815003	-5.271091977	-32.87373203
33	H	-12.46179900	-11.73424400	-31.27265300
34	C	-12.32410202	-12.72164899	-31.73200700
35	C	-11.95792497	-13.78797701	-30.72405500
36	O	-12.49075851	-14.91197985	-30.78587910
37	H	-11.53192409	-12.62703682	-32.49077827
38	N	-11.06218552	-13.46672424	-29.75158227
39	C	-10.82191903	-14.38482303	-28.63875503
40	C	-10.97502598	-13.59496997	-27.34467797
41	O	-10.21536129	-12.64770459	-27.07201983
42	C	-9.480953109	-15.16476526	-28.70318445
43	C	-9.357707937	-15.91844531	-30.04218842
44	C	-9.398634070	-16.12401830	-27.50715868
45	C	-7.970026446	-16.50717606	-30.31404148
46	N	-11.98943957	-13.96469084	-26.53501109
47	C	-12.23761098	-13.28075801	-25.28306903
48	C	-11.18841081	-13.61474482	-24.21700357
49	O	-10.81712796	-14.77635796	-24.00617374
50	H	-13.21477001	-13.61524700	-24.91178899
51	N	-10.74540267	-12.54064153	-23.52270161
52	C	-9.832752681	-12.63221671	-22.40634406
53	C	-10.36020124	-11.73023031	-21.28369770
54	O	-10.97624735	-10.68099365	-21.54491236
55	C	-8.395270126	-12.14515636	-22.76540829
56	C	-7.794237412	-12.79088335	-23.96478747
57	C	-7.477570290	-12.27214536	-25.19971375
58	N	-7.417254740	-14.12024574	-24.02991360
59	C	-6.906881313	-14.37631647	-25.25154760
60	N	-6.927960232	-13.26399968	-25.99296238
61	N	-10.06483029	-12.11580824	-20.03048087
62	C	-10.36296299	-11.26064098	-18.89707602
63	C	-9.689314015	-9.902912006	-19.04661399
64	H	-9.989706998	-11.76859501	-17.99901299
65	C	-8.172140207	-4.097299022	-25.63330826
66	C	-8.844191991	-5.273296018	-24.99355000
67	C	-9.333688010	-5.385292983	-23.71974100
68	C	-9.297051554	-6.445046018	-25.70376717
69	C	-10.03921869	-7.236574143	-24.77439987
70	C	-9.180331784	-6.887549937	-27.03440636
71	N	-10.03915811	-6.566051947	-23.57381653
72	C	-10.64696469	-8.445636010	-25.13829751
73	C	-9.789493085	-8.087598439	-27.39963533
74	C	-10.51364497	-8.858218594	-26.46389805
75	C	-5.717887048	-7.891400975	-20.59288698
76	C	-5.029188235	-8.970472432	-21.43837197
77	C	-5.160050002	-8.798478343	-22.95946086
78	H	-5.459144849	-9.938685099	-21.13497064
79	C	-6.598706805	-8.646849624	-23.45519255
80	N	-3.894341816	-4.989098672	-26.37741447
81	C	-4.014021005	-4.861951059	-27.81278702
82	H	-4.117209998	-3.802589965	-28.10056199
83	C	-5.114250636	-5.746194475	-28.42686783
84	C	-4.721853057	-7.202589258	-28.34894883
85	C	-5.200801541	-8.038754945	-27.33072487
86	C	-3.774246099	-7.721931778	-29.24688783
87	C	-4.729793250	-9.349830386	-27.19808638
88	C	-3.302550399	-9.029800430	-29.12151755
89	C	-3.773863384	-9.847567175	-28.08884207
90	Cu	-6.125680198	-13.10985631	-27.79502016
91	H	-8.447729142	-12.00857270	-28.27887497
92	H	-6.553198625	-10.41322435	-29.88774042
93	H	-7.931857382	-13.03395887	-30.66760094
94	H	-7.341507392	-11.88269951	-31.87594227
95	H	-4.871912853	-12.80352481	-32.80295602
96	H	-3.233451992	-13.80420178	-29.02829841
97	H	-7.545775447	-8.980144289	-31.31208388
98	H	-10.07068004	-8.924333433	-32.36576967
99	H	-10.38601409	-8.335434231	-30.73010855
100	H	-10.97962224	-6.745083184	-32.78778396
101	H	-9.010943660	-4.498151258	-32.72275154
102	H	-7.417028597	-7.882331820	-33.86254814
103	H	-4.413321213	-8.782284127	-35.09298812
104	H	-3.610054078	-10.03077585	-32.54110663
105	H	-2.323643070	-10.14679905	-35.33592056
106	H	-1.747222932	-11.02022236	-33.89255501
107	H	-3.518848987	-6.985182454	-33.13753511
108	H	-0.640148491	-6.444182248	-32.92969349
109	H	-13.24801209	-13.02547676	-32.23495487
110	H	-10.63564520	-12.53164616	-29.73098819
111	H	-11.62568966	-15.13408862	-28.70855982
112	H	-8.656174029	-14.43063860	-28.63830930
113	H	-10.11102167	-16.72372214	-30.06313985
114	H	-9.614862635	-15.23403810	-30.86427029
115	H	-10.23958210	-16.83566126	-27.53016267
116	H	-9.433433434	-15.59163656	-26.54650276
117	H	-8.468206256	-16.70653591	-27.52488869
118	H	-7.667894833	-17.23408163	-29.54457327
119	H	-7.209449624	-15.71053847	-30.36945208
120	H	-7.950260583	-17.03444379	-31.27877758
121	H	-12.57250687	-14.75650355	-26.78801976
122	H	-12.28870664	-12.19688251	-25.45701555
123	H	-11.09870022	-11.61127129	-23.74509059
124	H	-9.803201788	-13.68306859	-22.08622476
125	H	-8.440813922	-11.06454040	-22.95685669
126	H	-7.754019048	-12.29535126	-21.88286180
127	H	-7.614799788	-11.25521637	-25.54722091
128	H	-6.535056685	-15.34203903	-25.56952562
129	H	-9.541593322	-12.97303901	-19.87583177
130	H	-11.45226419	-11.14703491	-18.78638836
131	H	-9.241615536	-4.710284351	-22.87415484
132	H	-8.630249241	-6.300454494	-27.77277595
133	H	-10.44251670	-6.943808030	-22.70214654
134	H	-11.21607464	-9.033899923	-24.41652488
135	H	-9.713672587	-8.439827521	-28.42781939
136	H	-10.97860458	-9.791532897	-26.78488663
137	H	-3.959641118	-9.008978141	-21.17236384
138	H	-4.570447265	-7.926835456	-23.28695328
139	H	-4.691183495	-9.671465572	-23.44141281
140	H	-7.063245130	-7.719872933	-23.08920161
141	H	-7.223818212	-9.484965100	-23.11717054
142	H	-6.637954327	-8.623516712	-24.55309660
143	H	-3.044070210	-5.173524316	-28.22452904
144	H	-6.074504607	-5.573251597	-27.91773898
145	H	-5.241172661	-5.442339993	-29.47739132
146	H	-5.941043743	-7.652714675	-26.62663384
147	H	-3.393933098	-7.085193936	-30.04879684
148	H	-5.107545476	-9.978206770	-26.38846000
149	H	-2.560489796	-9.411216583	-29.82525300
150	H	-3.397526660	-10.86561278	-27.98292962
151	H	-2.830178235	-13.65254058	-31.53917930
152	H	-7.517321193	-14.80887041	-23.28734900
153	H	-7.380283560	-10.83656538	-27.81118477
154	H	-4.248249851	-11.40159906	-35.18970995
155	N	-10.46444469	-8.838213452	-18.75312139
156	C	-10.11820497	-7.498699013	-19.19436703
157	H	-10.02216301	-6.809331990	-18.33938598
158	C	-11.21115737	-6.975546467	-20.12126361
159	H	-10.98344916	-5.941327727	-20.41506511
160	O	-11.32326533	-7.733784958	-21.33652869
161	O	-8.517410677	-9.814209573	-19.43884698
162	H	-11.42865860	-9.007267410	-18.47248206
163	H	-12.18040698	-6.971649712	-19.58991935
164	H	-9.148718227	-7.548425987	-19.70414194
165	H	-11.25592283	-8.696747820	-21.14397680
166	H	-7.000727004	-2.350806000	-25.16716801
167	C	-7.552380983	-3.132924991	-24.62274098
168	C	-6.547010026	-3.871511005	-23.75651203
169	O	-5.732693538	-4.682974266	-24.23313299
170	N	-6.569866415	-3.584176099	-22.43712921
171	C	-5.630933997	-4.177287974	-21.50524193
172	C	-6.145717995	-5.486160023	-20.90963803
173	O	-7.269374261	-5.539301402	-20.37932044
174	H	-5.472591997	-3.445791006	-20.70196803
175	N	-5.326678276	-6.549752127	-21.01799593
176	H	-8.891191142	-3.544588711	-26.26223530
177	H	-7.385386430	-4.449111993	-26.31817408
178	H	-8.315757660	-2.637334012	-24.00605614
179	H	-4.675628566	-4.325143308	-22.02478009
180	H	-4.420355382	-6.424826924	-21.46213653
181	H	-1.789517010	-5.874399996	-23.96463300
182	C	-2.664449990	-5.300129018	-24.28938601
183	C	-2.712921998	-5.311855965	-25.80940598
184	O	-1.685118561	-5.569994292	-26.46913467
185	H	-2.536117182	-4.262051439	-23.94497064
186	H	-3.583099792	-5.686331472	-23.83371274
187	H	-4.692307744	-4.781375114	-25.76081254
188	H	-7.279452860	-2.952697258	-22.07765151
189	H	-5.431883972	-8.037666012	-19.53807801
190	H	-6.810794907	-7.955405973	-20.65570258
191	O	-5.734602974	-15.40741389	-27.72599313
192	O	-4.021035882	-13.03774390	-26.72388383
193	H	-4.802768997	-15.63635690	-27.90635761
194	H	-3.895353435	-13.84613992	-26.19118769
195	H	-6.222764504	-15.77343538	-28.48946892
196	H	-4.073870153	-12.32731557	-26.05681566
APPLIED CONSTRAINTS:
%geom
Constraints
{ C 15 C }{ C 16 C }{ C 17 C }
{ C 18 C }{ C 19 C }{ C 20 C }{ C 22 C }
{ C 24 C }{ C 30 C }{ C 31 C }{ C 32 C }{ C 25 C }
{ C 33 C }{ C 34 C }{ C 35 C }{ C 39 C }
{ C 40 C }{ C 47 C }{ C 50 C }
{ C 62 C }{ C 63 C }{ C 64 C }{ C 156 C }{ C 157 C }
{ C 75 C }{ C 189 C }{ C 171 C }{ C 172 C }{ C 174 C }
{ C 166 C }{ C 167 C }{ C 168 C }{ C 66 C }{ C 67 C }
{ C 81 C }{ C 82 C }{ C 181 C }{ C 182 C }{ C 183 C }
end
end
B1
N -7.581376009 -11.584000371 -28.498019743
C -7.535780630 -11.140386325 -29.910258782
C -8.796426113 -10.327113502 -30.273478266
O -9.929428265 -10.713942640 -29.931889285
C -7.440152299 -12.350525428 -30.860212059
C -6.093518693 -12.989021770 -30.821732295
C -5.294231675 -13.385395174 -31.867892582
N -5.419696969 -13.251339937 -29.635979590
C -4.239765632 -13.791823286 -29.962338511
N -4.143963399 -13.890162401 -31.301527812
N -8.579522406 -9.211664334 -30.994075663
C -9.680354504 -8.399688153 -31.483779514
C -9.188185598 -7.015804427 -31.927599692
O -8.034229008 -6.623595029 -31.696649824
N -10.116102788 -6.283649258 -32.582209465
C -9.823182991 -5.014496995 -33.244851985
H -10.721745006 -4.386782001 -33.242884006
H -9.524394001 -5.204590000 -34.287202007
H -6.634855947 -8.496378906 -35.345823001
C -6.877447133 -8.731617296 -34.300434019
C -5.636856921 -8.999300818 -33.465042971
O -5.741946916 -9.257695802 -32.249832850
H -7.531246979 -9.610726931 -34.252218991
N -4.438081005 -8.977361317 -34.092823581
C -3.260095064 -9.541345110 -33.464299089
C -2.196802957 -8.536882954 -33.037758914
O -1.045543390 -8.932750254 -32.779278572
C -2.635415503 -10.610208101 -34.385524580
O -3.508412761 -11.718528375 -34.611979436
N -2.569016649 -7.252863615 -32.895397324
C -1.620982043 -6.229227945 -32.487174073
H -1.491962987 -6.154970016 -31.397095957
H -1.985814979 -5.271092037 -32.873731985
H -12.461798990 -11.734244007 -31.272653011
C -12.324102031 -12.721648987 -31.732006975
C -11.957924968 -13.787977008 -30.724055023
O -12.485747330 -14.914188218 -30.790078074
H -11.530999718 -12.627057860 -32.489737560
N -11.062485124 -13.466859056 -29.751320048
C -10.821919023 -14.384822993 -28.638754978
C -10.975025988 -13.594970002 -27.344678011
O -10.211733251 -12.650297430 -27.070395475
C -9.474110321 -15.158217410 -28.684529420
C -9.304968699 -15.894004283 -30.026999931
C -9.407964894 -16.129560251 -27.497529965
C -7.933572655 -16.552096248 -30.212526377
N -11.991097046 -13.961593887 -26.536716184
C -12.237610980 -13.280757994 -25.283069009
C -11.189534240 -13.622029613 -24.217600482
O -10.828280483 -14.786942840 -24.006866135
H -13.214770015 -13.615247009 -24.911788996
N -10.733573323 -12.552396080 -23.524274672
C -9.830033946 -12.658890080 -22.401257112
C -10.350510685 -11.742297806 -21.284555828
O -10.957964247 -10.690476310 -21.555147792
C -8.377144233 -12.206582839 -22.745686306
C -7.804298880 -12.792416847 -23.990564581
C -7.401444318 -12.186047228 -25.159503703
N -7.538233876 -14.137448930 -24.175475375
C -7.006922938 -14.318290037 -25.401676078
N -6.906629733 -13.141821015 -26.028663642
N -10.060738118 -12.120055704 -20.027690364
C -10.362963020 -11.260640995 -18.897076012
C -9.689313998 -9.902911997 -19.046613994
H -9.989706990 -11.768595003 -17.999012991
C -8.168967987 -4.099633517 -25.633131801
C -8.844192026 -5.273295987 -24.993549971
C -9.333687993 -5.385293005 -23.719741024
C -9.293022081 -6.447857932 -25.702404923
C -10.033671275 -7.239183690 -24.772743807
C -9.171023327 -6.893601349 -27.030759632
N -10.035810937 -6.566021440 -23.572798508
C -10.637081250 -8.450473007 -25.133303535
C -9.774494311 -8.098238828 -27.393335029
C -10.498495145 -8.867472212 -26.457748496
C -5.717887019 -7.891401015 -20.592886939
C -5.038428812 -8.969321423 -21.445425416
C -5.203631982 -8.799358505 -22.963555025
H -5.457375338 -9.939028087 -21.131671955
C -6.654499861 -8.648798755 -23.422512085
N -3.892614137 -4.982721227 -26.376731604
C -4.014020931 -4.861951062 -27.812787015
H -4.117210041 -3.802589953 -28.100561996
C -5.114888992 -5.751131781 -28.419623498
C -4.757118294 -7.213939105 -28.286061156
C -5.265765364 -7.997291613 -27.239900174
C -3.827962981 -7.799190972 -29.163076820
C -4.844918742 -9.319916152 -27.060240172
C -3.407977776 -9.120646198 -28.992439743
C -3.910455271 -9.885053765 -27.933281981
Cu -6.131965160 -12.935044076 -27.836163089
H -8.503991989 -11.994987196 -28.260258847
H -6.644660287 -10.510535609 -30.031879050
H -8.233726639 -13.066798232 -30.593312370
H -7.640879084 -12.022321822 -31.888904128
H -5.444907819 -13.347735441 -32.939665879
H -3.459534888 -14.090894108 -29.273793808
H -7.627351925 -8.986380312 -31.316380194
H -10.191245145 -8.894542758 -32.326913354
H -10.429790722 -8.282306401 -30.686130540
H -11.011126235 -6.720505185 -32.789034510
H -9.010510423 -4.504769034 -32.717307165
H -7.417714747 -7.883184103 -33.861480437
H -4.411363484 -8.774059723 -35.090451275
H -3.609360075 -10.032522521 -32.541813310
H -2.333743825 -10.143385775 -35.340934202
H -1.738279388 -11.007616442 -33.899493543
H -3.519709639 -6.985451284 -33.135026088
H -0.640442120 -6.444607176 -32.930055146
H -13.247534561 -13.025630418 -32.235762508
H -10.655208394 -12.522552368 -29.721156697
H -11.622249442 -15.137432571 -28.709335467
H -8.653963629 -14.422573801 -28.588426120
H -10.096748005 -16.656887450 -30.115751989
H -9.472222331 -15.180486633 -30.848912220
H -10.220959132 -16.870743752 -27.562132200
H -9.503640459 -15.611798619 -26.532854016
H -8.455264436 -16.675375249 -27.484628574
H -7.761505320 -17.362254157 -29.489652961
H -7.121627086 -15.817885655 -30.094518408
H -7.846456981 -16.986615630 -31.219072014
H -12.575331559 -14.752124639 -26.791201615
H -12.286298645 -12.196179076 -25.453133759
H -11.082219600 -11.619621877 -23.740157565
H -9.826048605 -13.709114447 -22.077638116
H -8.377409856 -11.115082403 -22.868607656
H -7.736429801 -12.434458638 -21.879563425
H -7.435798312 -11.132602417 -25.413693014
H -6.711103681 -15.283620770 -25.796582938
H -9.548487771 -12.982512827 -19.865182488
H -11.452583766 -11.148181532 -18.788776738
H -9.242908238 -4.709153783 -22.874959752
H -8.620885223 -6.307172985 -27.769481696
H -10.441806496 -6.942389074 -22.700930753
H -11.205682226 -9.037968650 -24.410632458
H -9.694485189 -8.453246422 -28.420039236
H -10.959226950 -9.803593215 -26.776447240
H -3.963638227 -9.001351430 -21.200526048
H -4.622794550 -7.927392090 -23.305375218
H -4.746350083 -9.672315884 -23.456471908
H -7.108557639 -7.718376217 -23.052389320
H -7.271480427 -9.483280953 -23.060971913
H -6.724485095 -8.634879964 -24.519022537
H -3.044232581 -5.175626317 -28.223611026
H -6.082475204 -5.544341292 -27.937105448
H -5.215214957 -5.480509112 -29.482035880
H -5.993447772 -7.559370579 -26.553592923
H -3.423811899 -7.206803795 -29.987372711
H -5.243437583 -9.905285425 -26.229189526
H -2.682676808 -9.553327894 -29.683914234
H -3.575503457 -10.913558966 -27.789840084
H -3.341268301 -14.257078289 -31.807858876
H -7.734921401 -14.882892450 -23.511070043
H -7.454033640 -10.771930598 -27.882948374
H -4.262520485 -11.408009745 -35.145755692
N -10.465553325 -8.838413808 -18.754840568
C -10.118204991 -7.498699009 -19.194367011
H -10.022163002 -6.809331993 -18.339385991
C -11.209166598 -6.974869595 -20.123046258
H -10.981127448 -5.940511416 -20.415958383
O -11.318176025 -7.732721803 -21.339316394
O -8.516651961 -9.813942353 -19.436205805
H -11.430001260 -9.007568273 -18.475067585
H -12.179792312 -6.971861496 -19.594371089
H -9.148132728 -7.548757630 -19.703062647
H -11.248694353 -8.695451461 -21.147082704
H -7.000727024 -2.350805993 -25.167168000
C -7.552380944 -3.132925003 -24.622741003
C -6.547010035 -3.871511006 -23.756512011
O -5.733639284 -4.683757734 -24.233161246
N -6.569793339 -3.584031534 -22.437210905
C -5.630934013 -4.177287976 -21.505241929
C -6.145717986 -5.486160001 -20.909638043
O -7.268731551 -5.538790179 -20.377897994
H -5.472591993 -3.445791009 -20.701968025
N -5.326876143 -6.549829741 -21.018611204
H -8.884588710 -3.549865496 -26.268387907
H -7.378414988 -4.456496492 -26.310977216
H -8.316762970 -2.637806322 -24.007041542
H -4.675581978 -4.325119689 -22.024715622
H -4.421179622 -6.425366618 -21.464261015
H -1.789517010 -5.874400014 -23.964632992
C -2.664449974 -5.300128976 -24.289386025
C -2.712922028 -5.311855995 -25.809405985
O -1.686715448 -5.575641251 -26.469444568
H -2.536897228 -4.262230894 -23.944242588
H -3.583013901 -5.687344396 -23.834337611
H -4.690535454 -4.776203327 -25.759844633
H -7.278277594 -2.951175892 -22.077927887
H -5.431883992 -8.037665994 -19.538078042
H -6.811273355 -7.952812773 -20.651337364
O -4.237109706 -13.646951034 -27.033889398
H -4.124701073 -13.278865345 -26.135595839
H -4.235597510 -14.616446866 -26.906760045
B2
N -7.550010218 -11.636262010 -28.562666959
C -7.522795504 -11.195595111 -29.979658081
C -8.764969333 -10.346131510 -30.314582513
O -9.902519964 -10.715646857 -29.962312549
C -7.506647111 -12.403800352 -30.932733163
C -6.245606347 -13.201989821 -30.895960814
C -5.577210165 -13.784783411 -31.949434387
N -5.585149673 -13.535889510 -29.720889921
C -4.550127000 -14.310527524 -30.059987355
N -4.521545673 -14.476952429 -31.397686912
N -8.543747785 -9.221319418 -31.021439271
C -9.647346935 -8.399869728 -31.489932267
C -9.167097815 -7.012013026 -31.932336945
O -8.015319870 -6.610007675 -31.708433325
N -10.106066698 -6.283831602 -32.578510419
C -9.823183000 -5.014496973 -33.244851932
H -10.721744997 -4.386782013 -33.242884022
H -9.524394003 -5.204590005 -34.287202035
H -6.634856012 -8.496378990 -35.345822925
C -6.877446964 -8.731617046 -34.300434226
C -5.636857066 -8.999300952 -33.465042822
O -5.740092152 -9.253208329 -32.249016468
H -7.531247010 -9.610727002 -34.252218957
N -4.438375543 -8.979286405 -34.093960605
C -3.260094890 -9.541345028 -33.464299260
C -2.196803078 -8.536883046 -33.037758764
O -1.044903959 -8.932222646 -32.781269383
C -2.640152191 -10.620056592 -34.376171394
O -3.517427848 -11.728982450 -34.582535661
N -2.569157302 -7.252956763 -32.894867434
C -1.620982018 -6.229227853 -32.487174178
H -1.491962990 -6.154970055 -31.397095924
H -1.985814981 -5.271092064 -32.873731966
H -12.461799015 -11.734244005 -31.272653004
C -12.324101947 -12.721649003 -31.732007004
C -11.957925089 -13.787977005 -30.724054990
O -12.495781968 -14.909927393 -30.784901661
H -11.531153117 -12.626003243 -32.489781945
N -11.056704641 -13.470456083 -29.755646102
C -10.821918882 -14.384822887 -28.638754991
C -10.975026063 -13.594970131 -27.344678011
O -10.220411137 -12.643478535 -27.075176283
C -9.478500735 -15.165930032 -28.685756531
C -9.380156598 -15.984955854 -29.986980785
C -9.360956168 -16.064413837 -27.446131930
C -8.037898513 -16.694912636 -30.190167764
N -11.989800538 -13.965135249 -26.534739445
C -12.237610988 -13.280757867 -25.283069014
C -11.186815311 -13.619391649 -24.217406212
O -10.824727055 -14.784147145 -24.006313364
H -13.214770005 -13.615247064 -24.911788996
N -10.732224399 -12.548556894 -23.525857169
C -9.820175419 -12.645177083 -22.408379178
C -10.348737989 -11.738656196 -21.286648665
O -10.961137084 -10.688099412 -21.552274499
C -8.378072575 -12.161365505 -22.760505454
C -7.763963134 -12.759319501 -23.979465492
C -7.531326364 -12.210965390 -25.221832518
N -7.238792160 -14.038433003 -24.053254518
C -6.716205054 -14.226153194 -25.286765698
N -6.881224423 -13.128355460 -26.025547513
N -10.059970416 -12.118993165 -20.029432033
C -10.362963005 -11.260641003 -18.897075931
C -9.689314019 -9.902911984 -19.046614063
H -9.989707000 -11.768594998 -17.999013030
C -8.169057525 -4.098737010 -25.633785492
C -8.844191665 -5.273296159 -24.993549963
C -9.333688233 -5.385292874 -23.719741037
C -9.303283114 -6.440805086 -25.705928058
C -10.047280803 -7.232112644 -24.777388140
C -9.187858502 -6.882276960 -27.037693871
N -10.046611424 -6.563580925 -23.576266812
C -10.654752653 -8.441531493 -25.142781967
C -9.794991086 -8.082112688 -27.403293612
C -10.519603500 -8.853862766 -26.467586508
C -5.717887019 -7.891400994 -20.592886997
C -5.057635094 -8.973546951 -21.452838144
C -5.262197443 -8.811845629 -22.967852076
H -5.472264042 -9.939909065 -21.123499337
C -6.719024071 -8.598643726 -23.383289425
N -3.892007271 -4.982223308 -26.376756456
C -4.014021146 -4.861951039 -27.812786987
H -4.117209930 -3.802589969 -28.100562007
C -5.124236513 -5.741209379 -28.415629389
C -4.790842258 -7.208196197 -28.270039936
C -5.338420378 -7.979698673 -27.234894393
C -3.852650779 -7.811063530 -29.125115865
C -4.949600070 -9.310513325 -27.047123489
C -3.463287702 -9.140666364 -28.944454782
C -4.007038224 -9.894992848 -27.898405827
Cu -6.058658775 -12.941573682 -27.872924820
H -8.478543947 -12.025382373 -28.322013964
H -6.612815893 -10.598759964 -30.126603824
H -8.369825461 -13.044301769 -30.686729375
H -7.662941711 -12.050748840 -31.961691349
H -5.766464555 -13.770371346 -33.016181434
H -3.837595761 -14.761633673 -29.379491265
H -7.592375107 -9.012659417 -31.359752289
H -10.172844793 -8.887960109 -32.328279888
H -10.385328146 -8.287723194 -30.680870074
H -10.997133047 -6.729022778 -32.784534416
H -9.010570666 -4.500691102 -32.720852805
H -7.417493408 -7.882765909 -33.862101286
H -4.412653543 -8.780487526 -35.092484673
H -3.610157579 -10.027866219 -32.539332968
H -2.343380530 -10.165604062 -35.339045736
H -1.741258656 -11.012874549 -33.889653254
H -3.520946763 -6.986151115 -33.130727271
H -0.640695973 -6.445195693 -32.930334849
H -13.247537535 -13.025921775 -32.235523448
H -10.643192867 -12.528128291 -29.729617233
H -11.624798525 -15.135069985 -28.707474054
H -8.653595726 -14.431085053 -28.668634038
H -10.196815913 -16.726653040 -29.994572601
H -9.564936408 -15.317513124 -30.842843514
H -10.179778195 -16.801755472 -27.426030863
H -9.402131885 -15.487654240 -26.511788808
H -8.411795147 -16.616284025 -27.448897450
H -7.857702865 -17.467543420 -29.429176831
H -7.200816675 -15.981554346 -30.148203673
H -8.007318028 -17.188459518 -31.172574583
H -12.567020191 -14.762545919 -26.783158842
H -12.286176706 -12.196711384 -25.456466230
H -11.077130656 -11.616783996 -23.751050926
H -9.795378018 -13.696248468 -22.089448379
H -8.418548228 -11.075009246 -22.917155942
H -7.739076416 -12.338022679 -21.881501159
H -7.789104878 -11.216050914 -25.566606094
H -6.222879904 -15.138694750 -25.600086589
H -9.539237999 -12.976795573 -19.869417782
H -11.452614813 -11.148312134 -18.789302040
H -9.237852337 -4.712871944 -22.872455498
H -8.637345501 -6.294583566 -27.775396286
H -10.439796231 -6.948091528 -22.703754310
H -11.223036357 -9.030848175 -24.421076346
H -9.716003644 -8.436490979 -28.430685489
H -10.982136294 -9.788347293 -26.788914150
H -3.977433888 -9.008105146 -21.233435524
H -4.653583887 -7.970363999 -23.337304657
H -4.860574888 -9.709638659 -23.464050765
H -7.097585812 -7.618015944 -23.060893191
H -7.375881900 -9.361860101 -22.942574263
H -6.831768107 -8.650098910 -24.474924800
H -3.047114207 -5.180655896 -28.226023270
H -6.089514410 -5.517850895 -27.935778115
H -5.219194158 -5.475842740 -29.479972464
H -6.073783009 -7.527428951 -26.566179834
H -3.418711059 -7.226847501 -29.940306354
H -5.380282840 -9.890652914 -26.228279119
H -2.730478004 -9.588038946 -29.618687203
H -3.708867748 -10.933988030 -27.745564593
H -3.830367315 -15.021883845 -31.907554942
H -7.236446764 -14.729644955 -23.306604522
H -7.432132928 -10.808837825 -27.966525481
H -4.272420585 -11.423768486 -35.118119660
N -10.465557771 -8.838301295 -18.754399456
C -10.118204895 -7.498699049 -19.194366936
H -10.022163052 -6.809331982 -18.339386026
C -11.211286582 -6.975083089 -20.120972972
H -10.981857597 -5.941931992 -20.417332931
O -11.327520898 -7.735833546 -21.334075510
O -8.515942443 -9.813405223 -19.433529848
H -11.430766755 -9.007844892 -18.477520159
H -12.179593459 -6.967879630 -19.587752042
H -9.148738081 -7.548853940 -19.704125837
H -11.253345445 -8.698038237 -21.140413436
H -7.000726925 -2.350806048 -25.167167994
C -7.552381259 -3.132924885 -24.622741018
C -6.547009876 -3.871511052 -23.756512003
O -5.729793820 -4.679768439 -24.233097335
N -6.570584498 -3.584702019 -22.436822176
C -5.630933988 -4.177288041 -21.505242053
C -6.145718016 -5.486159994 -20.909637980
O -7.266936005 -5.537771831 -20.374022153
H -5.472592008 -3.445790977 -20.701967967
N -5.326838732 -6.550193530 -21.020605412
H -8.883716469 -3.546746482 -26.268227260
H -7.377805103 -4.453455715 -26.312036042
H -8.316862313 -2.638445037 -24.006512603
H -4.676062940 -4.325082954 -22.025565182
H -4.424266146 -6.426939345 -21.472949178
H -1.789517004 -5.874399999 -23.964633001
C -2.664450002 -5.300129012 -24.289385993
C -2.712921960 -5.311855966 -25.809406004
O -1.686306591 -5.575227807 -26.469261994
H -2.538095985 -4.262299462 -23.943707161
H -3.582553737 -5.689216313 -23.834818054
H -4.689866457 -4.774827768 -25.759955607
H -7.283205633 -2.957026507 -22.076787586
H -5.431883995 -8.037666005 -19.538077998
H -6.812121965 -7.946647630 -20.645621502
O -4.377116128 -13.453622836 -27.098336939
H -3.687752502 -13.335622853 -27.776331722
C1
N -7.897516693 -11.115359033 -28.221656987
C -7.579459962 -10.981504599 -29.686538376
C -8.807946354 -10.304563706 -30.320421160
O -9.951453303 -10.692796361 -30.016236617
C -7.292208233 -12.353433758 -30.343776847
C -5.901147164 -12.903478171 -30.216254517
C -4.912717300 -12.822844710 -31.173583486
N -5.398793455 -13.644305491 -29.142418027
C -4.142955979 -13.981293690 -29.457315177
N -3.826240507 -13.499316478 -30.674618577
N -8.549031677 -9.282488812 -31.150040854
C -9.612173118 -8.522000552 -31.780395051
C -9.179091701 -7.067951045 -32.024151070
O -8.043206764 -6.665008532 -31.733242335
N -10.124251782 -6.298898528 -32.609702874
C -9.823183061 -5.014496986 -33.244852012
H -10.721744968 -4.386782009 -33.242883988
H -9.524393983 -5.204590004 -34.287202001
H -6.634856057 -8.496379034 -35.345822945
C -6.877446846 -8.731616926 -34.300434140
C -5.636857096 -8.999300988 -33.465042893
O -5.743020206 -9.258281591 -32.249040902
H -7.531247041 -9.610727047 -34.252218976
N -4.438885823 -8.979107776 -34.093181373
C -3.260094904 -9.541344992 -33.464299182
C -2.196803066 -8.536883027 -33.037758832
O -1.048026034 -8.934485384 -32.771538281
C -2.654617684 -10.640451782 -34.358585445
O -3.537688178 -11.755182782 -34.511846840
N -2.568619275 -7.252466113 -32.897626576
C -1.620981964 -6.229227966 -32.487174083
H -1.491963017 -6.154970028 -31.397095980
H -1.985815015 -5.271092003 -32.873731988
H -12.461799020 -11.734243991 -31.272652974
C -12.324101935 -12.721649034 -31.732007062
C -11.957925090 -13.787976952 -30.724054934
O -12.492486697 -14.910302111 -30.781448890
H -11.531087736 -12.626348030 -32.489726914
N -11.052909985 -13.469448686 -29.756348934
C -10.821918888 -14.384823052 -28.638755041
C -10.975026105 -13.594969965 -27.344677973
O -10.195976216 -12.658308306 -27.064184827
C -9.499263885 -15.196346028 -28.686118892
C -9.366448886 -15.925058327 -30.037429675
C -9.468777764 -16.177759583 -27.506530592
C -8.005927037 -16.583325290 -30.282562307
N -12.004256349 -13.939358695 -26.551154929
C -12.237610931 -13.280757999 -25.283069008
C -11.202859164 -13.696490221 -24.226168424
O -10.911432762 -14.884794608 -24.041623020
H -13.214770046 -13.615247006 -24.911789010
N -10.685509895 -12.673855106 -23.505987662
C -9.887656921 -12.869598575 -22.316417785
C -10.350416706 -11.836818680 -21.274458816
O -10.901536942 -10.773761103 -21.611126915
C -8.359084891 -12.656900385 -22.543576785
C -7.727953405 -13.485582516 -23.608621759
C -7.571399589 -13.229759878 -24.949024308
N -7.073277999 -14.686519012 -23.398538704
C -6.540774233 -15.110420934 -24.565646091
N -6.828173971 -14.240307300 -25.539128335
N -10.063354259 -12.150351531 -20.001074133
C -10.362962913 -11.260640992 -18.897075925
C -9.689314067 -9.902912012 -19.046614065
H -9.989707044 -11.768594991 -17.999013027
C -8.165190024 -4.104271640 -25.627915824
C -8.844191891 -5.273296026 -24.993549939
C -9.333688080 -5.385292959 -23.719741044
C -9.344313725 -6.415680730 -25.722742966
C -10.107047429 -7.189589317 -24.803874221
C -9.279319468 -6.814633954 -27.066576185
N -10.064261434 -6.533848852 -23.584667739
C -10.788901773 -8.345006316 -25.180684335
C -9.976167942 -7.965009760 -27.457845595
C -10.713391209 -8.720872333 -26.530776234
C -5.717886969 -7.891400994 -20.592886986
C -5.045483162 -8.977081810 -21.439538367
C -5.293267747 -8.879183230 -22.952540181
H -5.410174341 -9.947187443 -21.064506111
C -6.770605311 -8.846845373 -23.348442399
N -3.880460661 -4.945582056 -26.375185110
C -4.014020783 -4.861950834 -27.812787010
H -4.117210139 -3.802590088 -28.100561979
C -5.080066231 -5.825297100 -28.374858962
C -4.564417427 -7.240251390 -28.225196795
C -4.631066511 -7.907906503 -26.991450665
C -3.851817743 -7.850258854 -29.271929666
C -3.943497719 -9.109106315 -26.788545943
C -3.191452497 -9.067306163 -29.085018530
C -3.212089040 -9.690281345 -27.831356538
Cu -6.069069605 -14.089709550 -27.341153308
H -8.698246505 -11.766716784 -28.034694436
H -6.699738170 -10.329691659 -29.759938700
H -8.033558037 -13.082001547 -29.986406550
H -7.482225743 -12.226860723 -31.418968974
H -4.899091162 -12.358954487 -32.154005870
H -3.463759971 -14.558666934 -28.839694624
H -7.573316308 -9.074440954 -31.421298024
H -9.895305451 -8.967074664 -32.749783312
H -10.503684719 -8.558742424 -31.138677906
H -10.998448399 -6.746507139 -32.876403627
H -9.012039502 -4.515609496 -32.706186423
H -7.413072181 -7.878615853 -33.865780081
H -4.414287329 -8.781786212 -35.092118274
H -3.612108420 -10.015761698 -32.533298917
H -2.378954243 -10.215818738 -35.340522506
H -1.745451958 -11.018263806 -33.879054036
H -3.513980678 -6.981919589 -33.154204070
H -0.640006204 -6.443483121 -32.929905110
H -13.247363573 -13.026408672 -32.235454457
H -10.647797895 -12.525786455 -29.732713291
H -11.636683885 -15.122673261 -28.709729859
H -8.656005243 -14.488980310 -28.575206758
H -10.161584256 -16.686750395 -30.099861721
H -9.562269046 -15.209411125 -30.850268543
H -10.321180522 -16.873789016 -27.563320281
H -9.518304963 -15.662777416 -26.536988581
H -8.548807221 -16.776804300 -27.513117252
H -7.772716770 -17.348922389 -29.527993672
H -7.198988512 -15.833852888 -30.277509764
H -7.987938945 -17.078078871 -31.264498877
H -12.592860288 -14.725042946 -26.811606849
H -12.261034102 -12.191601345 -25.420621957
H -11.009535078 -11.720238493 -23.669441415
H -10.064900931 -13.891855142 -21.952588089
H -8.206998219 -11.600878731 -22.808145172
H -7.842050837 -12.828319712 -21.588275794
H -7.961636986 -12.391321753 -25.509835099
H -5.951979827 -16.016168208 -24.658721849
H -9.624780635 -13.042972445 -19.792145572
H -11.452656904 -11.145169887 -18.787530438
H -9.211638490 -4.723554391 -22.867517057
H -8.714438877 -6.234799643 -27.798325327
H -10.484279414 -6.908877226 -22.711057790
H -11.378578068 -8.919786290 -24.465826052
H -9.962578537 -8.271402399 -28.503987043
H -11.247362875 -9.610111127 -26.867566110
H -3.959096331 -8.961792358 -21.249234682
H -4.789692489 -7.983674978 -23.351669306
H -4.799504554 -9.739731049 -23.432066369
H -7.268468608 -7.935645375 -22.986508445
H -7.311389186 -9.707549991 -22.927807689
H -6.887580739 -8.876449599 -24.441060885
H -3.036884265 -5.160761460 -28.218631765
H -6.035148290 -5.688569006 -27.845392568
H -5.248752895 -5.588862328 -29.435405664
H -5.191435319 -7.463692412 -26.167321812
H -3.797110648 -7.350904743 -30.241983650
H -3.961346655 -9.578861637 -25.803022671
H -2.634493162 -9.515276398 -29.909655212
H -2.646109165 -10.610519637 -27.666475666
H -2.934378704 -13.632623387 -31.146281572
H -6.979001668 -15.169965427 -22.507344336
H -8.162803642 -10.201377919 -27.825105188
H -4.286949537 -11.474816461 -35.068708334
N -10.472318208 -8.839576177 -18.766267167
C -10.118204946 -7.498699001 -19.194366948
H -10.022163032 -6.809331996 -18.339386014
C -11.195214375 -6.966185962 -20.133425550
H -10.965196405 -5.928766589 -20.412469410
O -11.280430493 -7.711358399 -21.362353566
O -8.513357859 -9.812313249 -19.425312468
H -11.437253489 -9.009039339 -18.488449241
H -12.175777697 -6.973501389 -19.624748237
H -9.144066406 -7.550488359 -19.695559374
H -11.215759929 -8.674975278 -21.179039791
H -7.000726943 -2.350805972 -25.167168000
C -7.552381193 -3.132925077 -24.622741019
C -6.547009859 -3.871510941 -23.756511996
O -5.747648561 -4.697160420 -24.233704469
N -6.567499424 -3.581424531 -22.438425727
C -5.630934010 -4.177288025 -21.505242028
C -6.145718017 -5.486159997 -20.909637987
O -7.266398667 -5.537570238 -20.373280909
H -5.472591993 -3.445790988 -20.701967993
N -5.330461305 -6.552371803 -21.027687590
H -8.890581729 -3.566021064 -26.262714905
H -7.382302396 -4.464423851 -26.312184101
H -8.318198348 -2.636806155 -24.010056294
H -4.674464713 -4.325437050 -22.022787748
H -4.424311394 -6.427784259 -21.472939663
H -1.789516968 -5.874400023 -23.964633004
C -2.664450045 -5.300128898 -24.289385965
C -2.712922068 -5.311856148 -25.809406034
O -1.695000859 -5.604704176 -26.469734274
H -2.542204086 -4.263083967 -23.940378024
H -3.582358551 -5.693590424 -23.837337943
H -4.681171767 -4.745515118 -25.761015050
H -7.261043320 -2.930321820 -22.082036944
H -5.431884020 -8.037666004 -19.538078010
H -6.811840832 -7.954026965 -20.645660728
O -5.527011125 -16.184710960 -27.595955832
O -5.531569369 -11.936742226 -26.796501110
H -5.705879480 -16.442925869 -28.521628092
H -7.058480844 -11.430556134 -27.683639613
H -5.430716608 -11.746767372 -25.843452730
H -6.057612447 -16.810062907 -27.065536108
H -4.763301956 -11.514647950 -27.236952512
C2-i
N -7.867467150 -11.123197160 -28.207025516
C -7.559463700 -10.971312543 -29.662497544
C -8.789194914 -10.309511808 -30.310150334
O -9.933246557 -10.728407620 -30.049736861
C -7.253330785 -12.336416176 -30.333153358
C -5.849042164 -12.864015718 -30.248215833
C -4.903754156 -12.805929525 -31.250089895
N -5.295004007 -13.583423959 -29.186025177
C -4.053536694 -13.924938359 -29.544520210
N -3.792974542 -13.469360212 -30.785031160
N -8.540953171 -9.257305726 -31.107389070
C -9.610709916 -8.504724473 -31.735299891
C -9.173088091 -7.058967303 -32.013652397
O -8.032113158 -6.655521007 -31.743389447
N -10.120720639 -6.294998749 -32.602053069
C -9.823183086 -5.014496947 -33.244852005
H -10.721744947 -4.386782027 -33.242883985
H -9.524393977 -5.204590014 -34.287202012
H -6.634855985 -8.496378964 -35.345822983
C -6.877447037 -8.731617085 -34.300434021
C -5.636856970 -8.999300987 -33.465043034
O -5.739379540 -9.252418718 -32.248556224
H -7.531246989 -9.610726975 -34.252218992
N -4.438651813 -8.981028336 -34.095304843
C -3.260095057 -9.541345007 -33.464298905
C -2.196802946 -8.536882984 -33.037759092
O -1.047140219 -8.933790730 -32.773880234
C -2.653198976 -10.641211526 -34.356512529
O -3.537168538 -11.754907372 -34.513328317
N -2.568835624 -7.252611141 -32.896888755
C -1.620982047 -6.229228032 -32.487173949
H -1.491962983 -6.154969982 -31.397096015
H -1.985814983 -5.271091995 -32.873732014
H -12.461799040 -11.734243995 -31.272652973
C -12.324101866 -12.721649041 -31.732007072
C -11.957925195 -13.787976941 -30.724054925
O -12.494932202 -14.909913173 -30.781583888
H -11.531227972 -12.625661260 -32.489800086
N -11.054739190 -13.469609038 -29.756070328
C -10.821918786 -14.384823005 -28.638754975
C -10.975026151 -13.594970004 -27.344678057
O -10.191228487 -12.668297382 -27.054402949
C -9.490448144 -15.181842192 -28.685242661
C -9.349063233 -15.911749663 -30.034862851
C -9.445974603 -16.160245130 -27.503519069
C -7.979188287 -16.551445596 -30.277121709
N -12.009261822 -13.937150405 -26.553751984
C -12.237610920 -13.280758032 -25.283068976
C -11.204465692 -13.698523349 -24.227115866
O -10.922766897 -14.888838922 -24.037893504
H -13.214770049 -13.615246971 -24.911789029
N -10.679814796 -12.678062702 -23.509118243
C -9.895615363 -12.882134268 -22.311717625
C -10.358937130 -11.847188250 -21.272437272
O -10.923062640 -10.791023934 -21.608068310
C -8.359774766 -12.699155876 -22.517542262
C -7.741515101 -13.500515710 -23.609382211
C -7.274493005 -13.087057546 -24.832272860
N -7.455931335 -14.854586749 -23.556607642
C -6.849021297 -15.219242893 -24.707261503
N -6.721838796 -14.159146255 -25.511062848
N -10.061025684 -12.152158657 -19.998934854
C -10.362962863 -11.260640983 -18.897075940
C -9.689314108 -9.902912011 -19.046614069
H -9.989707061 -11.768594998 -17.999013014
C -8.162736254 -4.102068336 -25.633342571
C -8.844191885 -5.273296051 -24.993549927
C -9.333688089 -5.385292944 -23.719741052
C -9.340197977 -6.417181513 -25.719409282
C -10.100103336 -7.201118449 -24.797399044
C -9.264198093 -6.827372379 -27.063737152
N -10.072251184 -6.550042908 -23.586976511
C -10.756466609 -8.378924851 -25.181849262
C -9.931234797 -7.988699989 -27.451507361
C -10.665375382 -8.758482257 -26.520447108
C -5.717887016 -7.891400981 -20.592886957
C -5.038041219 -8.976040404 -21.435593207
C -5.280428694 -8.883627396 -22.949596648
H -5.399149519 -9.947210909 -21.059794971
C -6.756736075 -8.867707510 -23.350034047
N -3.884985867 -4.960037711 -26.375799088
C -4.014021035 -4.861951012 -27.812786975
H -4.117209986 -3.802589987 -28.100562011
C -5.091897865 -5.798591815 -28.392954137
C -4.615653962 -7.227563119 -28.262407005
C -4.804911175 -7.952498408 -27.075324648
C -3.832577884 -7.804477343 -29.276648660
C -4.186709944 -9.193237246 -26.887736545
C -3.229602502 -9.052792098 -29.103012560
C -3.390150188 -9.744880233 -27.897404881
Cu -5.916505480 -13.913928833 -27.318156554
H -8.685084533 -11.749352911 -28.041774498
H -6.687614688 -10.308768471 -29.740964607
H -7.967535481 -13.082416016 -29.955819917
H -7.473765656 -12.218721085 -31.403497411
H -4.934103041 -12.368409978 -32.242182675
H -3.346998871 -14.484431905 -28.941490085
H -7.569043620 -9.027480721 -31.367833244
H -9.915390549 -8.966631464 -32.690416016
H -10.491793885 -8.520550152 -31.077905188
H -11.001072185 -6.740484966 -32.850989047
H -9.011823458 -4.511914324 -32.709593978
H -7.413881514 -7.879892645 -33.864360031
H -4.414353096 -8.787358377 -35.094898207
H -3.613185305 -10.013966679 -32.532765059
H -2.373948514 -10.216770791 -35.337635192
H -1.746098062 -11.020797796 -33.874583452
H -3.515621468 -6.983038146 -33.149300826
H -0.640169851 -6.443952799 -32.930005190
H -13.247298414 -13.026662837 -32.235516291
H -10.635316048 -12.531023612 -29.740956317
H -11.632138250 -15.127263131 -28.709874558
H -8.657248667 -14.463236319 -28.576734249
H -10.132027619 -16.686036804 -30.096150782
H -9.554242041 -15.201171277 -30.849632719
H -10.284770172 -16.872489082 -27.562230716
H -9.510260545 -15.643508719 -26.535734928
H -8.513705882 -16.740074263 -27.503344913
H -7.740268281 -17.316037198 -29.522540960
H -7.183735075 -15.788139463 -30.272950556
H -7.947957522 -17.045364223 -31.258987228
H -12.602773661 -14.718101154 -26.816811762
H -12.259756262 -12.191205214 -25.418238452
H -10.995761206 -11.722316598 -23.675894408
H -10.093907353 -13.901783250 -21.950384760
H -8.170454314 -11.641381068 -22.746980764
H -7.862200405 -12.917775042 -21.560451709
H -7.272615289 -12.089198923 -25.249037877
H -6.517043767 -16.232849176 -24.900918882
H -9.611858702 -13.038944452 -19.788652233
H -11.452819261 -11.145790456 -18.788661025
H -9.220465462 -4.724597028 -22.865459492
H -8.707711081 -6.239570083 -27.796746197
H -10.467345053 -6.935110098 -22.715994971
H -11.336327055 -8.964147633 -24.466213065
H -9.904814928 -8.302367088 -28.495874708
H -11.178412319 -9.660168847 -26.858615190
H -3.952439487 -8.954807696 -21.240790610
H -4.784099470 -7.984352937 -23.349494671
H -4.777010622 -9.740423278 -23.425618639
H -7.265040709 -7.958663079 -22.997041046
H -7.288725535 -9.731085307 -22.923687261
H -6.870188805 -8.907862247 -24.442564722
H -3.039428437 -5.165327747 -28.220912540
H -6.049940851 -5.646988049 -27.872944763
H -5.243812774 -5.541029019 -29.451547319
H -5.419734706 -7.529771298 -26.278316591
H -3.680119265 -7.255886425 -30.209008557
H -4.321419243 -9.728388257 -25.946684623
H -2.618061557 -9.476847067 -29.901450856
H -2.887158173 -10.702334540 -27.743601183
H -2.921657743 -13.608989162 -31.291754057
H -7.662512883 -15.482039103 -22.782247660
H -8.109392138 -10.211309689 -27.794714825
H -4.290679979 -11.469268851 -35.061814833
N -10.468352920 -8.839062739 -18.758956547
C -10.118204898 -7.498699024 -19.194366978
H -10.022163047 -6.809331982 -18.339385994
C -11.209036546 -6.974254564 -20.123277158
H -10.976309144 -5.943346733 -20.424227572
O -11.325432137 -7.739704573 -21.334662545
O -8.515402310 -9.812954973 -19.431798380
H -11.432294445 -9.008078404 -18.477283721
H -12.178174439 -6.963039409 -19.592117916
H -9.148085508 -7.549836680 -19.702729783
H -11.258734521 -8.699293159 -21.133876124
H -7.000726971 -2.350805982 -25.167168001
C -7.552381102 -3.132925033 -24.622741018
C -6.547009934 -3.871510986 -23.756512012
O -5.730426512 -4.680550028 -24.233217914
N -6.570749117 -3.584960523 -22.436882911
C -5.630933996 -4.177287999 -21.505241995
C -6.145718010 -5.486160014 -20.909638010
O -7.263667096 -5.536022742 -20.367186831
H -5.472591996 -3.445790991 -20.701968001
N -5.331787777 -6.552948510 -21.029423992
H -8.874281489 -3.553739742 -26.274320339
H -7.367153482 -4.459316291 -26.305072260
H -8.318979044 -2.640142906 -24.007970973
H -4.676055994 -4.324939444 -22.025636469
H -4.429282220 -6.430394435 -21.482458985
H -1.789516988 -5.874400006 -23.964632996
C -2.664450033 -5.300128989 -24.289385996
C -2.712921981 -5.311855998 -25.809406005
O -1.691381619 -5.594367974 -26.469348644
H -2.540682042 -4.262831037 -23.941474041
H -3.582393592 -5.691735805 -23.836269743
H -4.683826340 -4.754379244 -25.759911790
H -7.281300653 -2.954632661 -22.077237584
H -5.431883999 -8.037666008 -19.538078028
H -6.811465198 -7.957853491 -20.648445987
O -5.559659481 -15.952413374 -27.674137194
O -5.763942999 -12.016779211 -26.960241417
H -5.912735064 -16.185929026 -28.556678958
H -6.975321989 -11.510034908 -27.655030906
H -5.034222525 -11.665203280 -27.507216103
H -5.949002089 -16.613885304 -27.071190643
C2-ii
N -7.529245613 -11.094633434 -28.389675056
C -7.452331601 -11.068852906 -29.867057230
C -8.717583890 -10.379717782 -30.414200931
O -9.855618160 -10.807868697 -30.131749005
C -7.323687508 -12.498305681 -30.449913799
C -5.967372918 -13.141218596 -30.394716347
C -5.032308093 -13.145930988 -31.409483472
N -5.463923122 -13.915589032 -29.346805022
C -4.264271672 -14.357797458 -29.729633156
N -3.975956293 -13.908205261 -30.968796528
N -8.516613664 -9.263819525 -31.140927859
C -9.621521138 -8.472586440 -31.649303886
C -9.168705226 -7.046161530 -31.991183747
O -8.022773556 -6.641465336 -31.743308233
N -10.115586790 -6.291663472 -32.594573732
C -9.823182904 -5.014497041 -33.244851949
H -10.721745062 -4.386781972 -33.242884030
H -9.524394028 -5.204589986 -34.287202019
H -6.634855976 -8.496378918 -35.345823020
C -6.877447048 -8.731617198 -34.300433925
C -5.636856929 -8.999300914 -33.465043122
O -5.734835713 -9.247680903 -32.247665266
H -7.531246997 -9.610726946 -34.252219007
N -4.438932338 -8.982270679 -34.096253044
C -3.260095213 -9.541345132 -33.464298637
C -2.196802839 -8.536882836 -33.037759350
O -1.045728086 -8.932624056 -32.778451192
C -2.647997917 -10.634635393 -34.362342203
O -3.529868198 -11.746272177 -34.538894848
N -2.569037211 -7.252673796 -32.896044947
C -1.620981976 -6.229228184 -32.487173717
H -1.491963012 -6.154969948 -31.397096134
H -1.985815018 -5.271091943 -32.873732060
H -12.461798992 -11.734244008 -31.272653006
C -12.324102039 -12.721648951 -31.732007018
C -11.957924946 -13.787977051 -30.724054964
O -12.515788600 -14.901077142 -30.771240806
H -11.532242790 -12.623212434 -32.490600381
N -11.042926627 -13.475826954 -29.764532230
C -10.821919058 -14.384822995 -28.638755097
C -10.975025996 -13.594969994 -27.344677863
O -10.198401599 -12.667396647 -27.051508086
C -9.517079261 -15.226387977 -28.676070847
C -9.384073324 -15.933422003 -30.039274499
C -9.533788127 -16.227117758 -27.512084036
C -8.104493009 -16.753134596 -30.228358855
N -12.011541223 -13.941951471 -26.551870558
C -12.237610823 -13.280757912 -25.283069146
C -11.206230996 -13.689742767 -24.223026479
O -10.919525424 -14.877569899 -24.024527104
H -13.214770130 -13.615247072 -24.911788928
N -10.691319581 -12.661734649 -23.509086675
C -9.881030443 -12.847178730 -22.326961434
C -10.350762351 -11.828730043 -21.275211513
O -10.916042531 -10.769324711 -21.599622570
C -8.357098153 -12.618783744 -22.573608451
C -7.740299228 -13.438322041 -23.653449756
C -7.399403556 -13.086738244 -24.938367911
N -7.332148371 -14.756197687 -23.526210187
C -6.774278271 -15.157907909 -24.692059958
N -6.798506647 -14.158665566 -25.573112784
N -10.060365346 -12.147860081 -20.002893922
C -10.362962992 -11.260640976 -18.897076047
C -9.689314022 -9.902912014 -19.046613976
H -9.989706991 -11.768595011 -17.999012967
C -8.171852324 -4.096986094 -25.633709904
C -8.844191993 -5.273295990 -24.993550040
C -9.333687988 -5.385293016 -23.719740968
C -9.285335482 -6.448326239 -25.703507944
C -10.023595570 -7.244799521 -24.775111533
C -9.159728261 -6.890851418 -27.034280388
N -10.032657394 -6.572968294 -23.575520427
C -10.617096054 -8.461115579 -25.141695659
C -9.756232200 -8.095648466 -27.402078457
C -10.475759024 -8.872971392 -26.466218064
C -5.717887144 -7.891400987 -20.592887192
C -5.027430407 -8.970625636 -21.435528738
C -5.240697737 -8.859593776 -22.952699959
H -5.398206934 -9.944892631 -21.077734110
C -6.709350539 -8.850008563 -23.379819853
N -3.886186840 -4.963603174 -26.375811042
C -4.014021247 -4.861950954 -27.812786922
H -4.117209856 -3.802590042 -28.100562026
C -5.076408383 -5.810518695 -28.400085260
C -4.556579249 -7.225831778 -28.289579114
C -4.740661930 -7.981338163 -27.120887760
C -3.723327687 -7.745588195 -29.293387532
C -4.072867580 -9.197076339 -26.943177605
C -3.065749984 -8.967446875 -29.126058245
C -3.225750161 -9.690454612 -27.940108819
Cu -5.962767307 -14.157494094 -27.395615802
H -8.383466486 -11.594964806 -28.098527909
H -6.568526175 -10.480970262 -30.149654679
H -8.066284986 -13.144676677 -29.961391028
H -7.609716796 -12.447166760 -31.510575575
H -5.037601114 -12.689230761 -32.393318131
H -3.602374967 -14.985211507 -29.143000876
H -7.558451454 -9.024127686 -31.439657057
H -10.062164925 -8.931937884 -32.551026402
H -10.419739752 -8.440617009 -30.892268259
H -10.998098379 -6.738816248 -32.831834408
H -9.011303266 -4.508200057 -32.713429171
H -7.415118755 -7.880675060 -33.863843513
H -4.414716789 -8.790446945 -35.096188722
H -3.612566853 -10.018584324 -32.535061738
H -2.360293840 -10.199628258 -35.336623578
H -1.745105489 -11.019702583 -33.876996356
H -3.517878130 -6.984261693 -33.141916115
H -0.640402049 -6.444514756 -32.930167845
H -13.247552628 -13.027010654 -32.234837526
H -10.595921266 -12.548050166 -29.768971459
H -11.646736282 -15.111699048 -28.710422352
H -8.654158626 -14.550061432 -28.535133035
H -10.262718265 -16.585338532 -30.178296695
H -9.438858144 -15.174876113 -30.835597232
H -10.377330238 -16.929158458 -27.614703013
H -9.631422583 -15.723817022 -26.539534358
H -8.604464573 -16.810620101 -27.483131510
H -8.032232337 -17.584190800 -29.512265401
H -7.205847650 -16.128850794 -30.110710720
H -8.076357549 -17.187122590 -31.238893390
H -12.603733745 -14.724878504 -26.811158440
H -12.261314280 -12.191667674 -25.422840501
H -10.999763955 -11.707597424 -23.695163642
H -10.042333864 -13.873223189 -21.966088769
H -8.215706541 -11.561905729 -22.839897277
H -7.828350194 -12.787457074 -21.623123664
H -7.571250905 -12.138458917 -25.433222271
H -6.367909059 -16.146190993 -24.873758676
H -9.602385673 -13.031923992 -19.799541070
H -11.452848191 -11.146037060 -18.789087759
H -9.247966441 -4.709235979 -22.874403010
H -8.612211180 -6.298648189 -27.770558277
H -10.434217897 -6.953256187 -22.705486833
H -11.180707932 -9.056481351 -24.421305783
H -9.676674474 -8.444097685 -28.432401741
H -10.930775492 -9.811359061 -26.786927008
H -3.945566687 -8.954525272 -21.220533251
H -4.743649071 -7.951491181 -23.331117647
H -4.721576288 -9.705690894 -23.431056581
H -7.235421113 -7.956798615 -23.012699730
H -7.235337849 -9.731320005 -22.984354860
H -6.804200216 -8.863075995 -24.474763843
H -3.035478502 -5.157052294 -28.217830302
H -6.034157414 -5.690772242 -27.871493652
H -5.240967442 -5.541977136 -29.454150561
H -5.394704672 -7.603011855 -26.332541973
H -3.573395068 -7.171471694 -30.210663384
H -4.208304688 -9.757528534 -26.016675504
H -2.416220606 -9.347113940 -29.917019877
H -2.703317705 -10.637435225 -27.797634413
H -3.126198401 -14.114007599 -31.488356644
H -7.427796484 -15.334565113 -22.694429938
H -7.621921318 -10.136624778 -28.033105205
H -4.285934910 -11.451643360 -35.079031198
N -10.467811286 -8.838871894 -18.757608315
C -10.118204981 -7.498699001 -19.194367040
H -10.022162999 -6.809331996 -18.339385978
C -11.208722880 -6.976101096 -20.124512873
H -10.976723144 -5.945222460 -20.426337038
O -11.323469040 -7.743213392 -21.334703998
O -8.515328681 -9.812845066 -19.431456841
H -11.432422724 -9.008216892 -18.478459312
H -12.178246141 -6.965041479 -19.593911970
H -9.147900195 -7.549995851 -19.702439858
H -11.252322743 -8.702870614 -21.133687255
H -7.000727013 -2.350805993 -25.167168006
C -7.552380974 -3.132925032 -24.622740995
C -6.547009992 -3.871510984 -23.756512025
O -5.730627700 -4.680634642 -24.233254397
N -6.570413237 -3.584512820 -22.436892878
C -5.630934042 -4.177288009 -21.505242084
C -6.145717950 -5.486160016 -20.909637918
O -7.264636701 -5.535912740 -20.368840694
H -5.472591995 -3.445790981 -20.701967955
N -5.331106361 -6.552027996 -21.026252882
H -8.888494515 -3.543464347 -26.264602917
H -7.383041019 -4.450104928 -26.315512111
H -8.315764605 -2.637500535 -24.005823466
H -4.676042430 -4.324974663 -22.025630216
H -4.429203025 -6.430025111 -21.480510714
H -1.789516963 -5.874399970 -23.964633001
C -2.664450085 -5.300129071 -24.289385999
C -2.712921893 -5.311855939 -25.809406003
O -1.689000814 -5.587914862 -26.468391519
H -2.539537731 -4.262600827 -23.942410919
H -3.582456022 -5.690431460 -23.835351544
H -4.685125954 -4.759680566 -25.759594712
H -7.282877894 -2.956621698 -22.076903400
H -5.431883925 -8.037666002 -19.538077863
H -6.810899154 -7.960564266 -20.652737351
O -5.760808916 -16.048378079 -27.365032714
O -5.489481039 -12.186820441 -27.213114317
H -5.679130659 -16.356223983 -28.285365674
H -6.314902453 -11.689030223 -27.681530399
H -5.467544006 -11.881544463 -26.287742782
C3-i
N -7.757874064 -11.256431880 -28.234814314
C -7.363597262 -10.909593081 -29.628240833
C -8.611727796 -10.262530817 -30.277304744
O -9.747459793 -10.690165578 -29.986018358
C -6.914444092 -12.181496895 -30.396691364
C -5.481128349 -12.638359598 -30.262214327
C -4.635497062 -12.759897427 -31.346109411
N -4.796076524 -13.106642732 -29.129330032
C -3.592616095 -13.499634951 -29.550909327
N -3.463224967 -13.302122873 -30.878810606
N -8.398525625 -9.217274997 -31.093227148
C -9.494831775 -8.493399594 -31.714274004
C -9.109731969 -7.032133841 -32.002679884
O -7.981661691 -6.588228562 -31.743428973
N -10.086732089 -6.297634921 -32.588677869
C -9.823182933 -5.014497012 -33.244851878
H -10.721745031 -4.386781997 -33.242884050
H -9.524394028 -5.204590000 -34.287202063
H -6.634856013 -8.496379080 -35.345823048
C -6.877446980 -8.731616777 -34.300433852
C -5.636857005 -8.999301094 -33.465043086
O -5.727472267 -9.232450909 -32.243794089
H -7.531247009 -9.610727065 -34.252219044
N -4.440507092 -8.987663208 -34.098268236
C -3.260094995 -9.541344998 -33.464298845
C -2.196803013 -8.536882972 -33.037759147
O -1.046184609 -8.933469005 -32.778051103
C -2.645086100 -10.632704552 -34.363428436
O -3.525530303 -11.744775012 -34.545051667
N -2.569032780 -7.252904476 -32.895702022
C -1.620981971 -6.229228027 -32.487173964
H -1.491963014 -6.154969978 -31.397095999
H -1.985815004 -5.271092012 -32.873731999
H -12.461799039 -11.734243984 -31.272652965
C -12.324101922 -12.721649036 -31.732007067
C -11.957925061 -13.787976972 -30.724054921
O -12.510912258 -14.902550383 -30.772163872
H -11.532498885 -12.625088618 -32.491230360
N -11.047679183 -13.473093958 -29.761750093
C -10.821918976 -14.384823053 -28.638755148
C -10.975025998 -13.594969964 -27.344677891
O -10.230469540 -12.637176101 -27.065128401
C -9.516749222 -15.215781255 -28.717327950
C -9.464824846 -16.028945413 -30.025081912
C -9.410834160 -16.126020140 -27.485388524
C -8.116308558 -16.711063297 -30.282305809
N -11.989133490 -13.968790655 -26.534278846
C -12.237611031 -13.280757958 -25.283068993
C -11.184550029 -13.635594691 -24.212021887
O -10.894456280 -14.812525678 -23.963163123
H -13.214769977 -13.615247028 -24.911789014
N -10.635275702 -12.572832773 -23.569467630
C -9.803409275 -12.686758674 -22.387689024
C -10.384501708 -11.777679989 -21.286315970
O -11.025831237 -10.750094063 -21.566947810
C -8.333759898 -12.205041794 -22.590491649
C -7.454367148 -12.950578667 -23.534694352
C -6.825024069 -12.510893388 -24.677589663
N -6.965973077 -14.230770576 -23.333022902
C -6.089074123 -14.525916171 -24.325778941
N -5.979824077 -13.494023856 -25.159860833
N -10.073935912 -12.129523577 -20.024203383
C -10.362962944 -11.260640975 -18.897076050
C -9.689314018 -9.902912027 -19.046613983
H -9.989707022 -11.768595009 -17.999012972
C -8.163952519 -4.101407769 -25.633366058
C -8.844192032 -5.273295987 -24.993550120
C -9.333687961 -5.385293039 -23.719740915
C -9.342675257 -6.416557444 -25.719474186
C -10.102575837 -7.199637939 -24.797269721
C -9.264124070 -6.830304815 -27.063041844
N -10.074691605 -6.548010149 -23.586744250
C -10.756029824 -8.379689941 -25.179887241
C -9.924402881 -7.995753061 -27.448124476
C -10.658817684 -8.763853001 -26.516692821
C -5.717886936 -7.891401000 -20.592887034
C -5.059790678 -8.972271147 -21.455329127
C -5.285684587 -8.818662040 -22.968150972
H -5.461737077 -9.940722724 -21.116435343
C -6.751367051 -8.630950213 -23.365354245
N -3.889829678 -4.975319175 -26.376404351
C -4.014020998 -4.861951086 -27.812787015
H -4.117210004 -3.802589949 -28.100561995
C -5.119924581 -5.752069683 -28.407957521
C -4.756306407 -7.207457158 -28.233345057
C -5.243760865 -7.953080567 -27.150328128
C -3.816426609 -7.807380435 -29.088449091
C -4.781450727 -9.250993083 -26.908294455
C -3.354828235 -9.104548390 -28.853425254
C -3.828166942 -9.826499093 -27.752530949
Cu -5.213033086 -13.385112042 -27.092486353
H -7.381462656 -12.349435974 -27.911046325
H -6.541544367 -10.184255489 -29.591789429
H -7.602258932 -12.999435725 -30.132904241
H -7.060128199 -11.989050262 -31.468896782
H -4.769678552 -12.509067351 -32.393253483
H -2.817731377 -13.940509656 -28.933898657
H -7.432654405 -9.007645277 -31.400652211
H -9.795538326 -8.964930871 -32.666215948
H -10.369450905 -8.536074502 -31.049592607
H -10.951934177 -6.772675302 -32.836434068
H -9.012163404 -4.499343201 -32.720413769
H -7.413219820 -7.878837340 -33.865809829
H -4.417723942 -8.802889870 -35.099600982
H -3.611308009 -10.018852046 -32.534887550
H -2.355555634 -10.195156954 -35.335982875
H -1.742870144 -11.017915469 -33.877131660
H -3.519517799 -6.985064623 -33.135642226
H -0.640564808 -6.444852239 -32.930272274
H -13.248239244 -13.025593954 -32.234291779
H -10.612820023 -12.544141674 -29.751832554
H -11.651420057 -15.107885551 -28.703645147
H -8.665526430 -14.517774320 -28.709789231
H -10.268907164 -16.784491029 -30.010096032
H -9.688077284 -15.359435896 -30.869720205
H -10.267066715 -16.818544893 -27.437674936
H -9.390073437 -15.552286792 -26.547414534
H -8.493328230 -16.728501787 -27.519131212
H -7.877730672 -17.461727676 -29.515140744
H -7.296405878 -15.976707161 -30.298160739
H -8.122182048 -17.226199032 -31.254225384
H -12.564325522 -14.768863659 -26.779320517
H -12.276074643 -12.196563665 -25.455930266
H -10.961259718 -11.634644333 -23.798438716
H -9.818068725 -13.739075253 -22.070621868
H -8.372077562 -11.163437416 -22.937159052
H -7.859342448 -12.189839059 -21.596458391
H -6.919993717 -11.546584998 -25.164464637
H -5.575564497 -15.477831130 -24.409661534
H -9.526876005 -12.969895623 -19.859144856
H -11.451564129 -11.144208291 -18.781921923
H -9.218550514 -4.725122706 -22.865266416
H -8.705191587 -6.244339990 -27.795766026
H -10.467190417 -6.934184512 -22.715296639
H -11.334952961 -8.965258991 -24.463553368
H -9.881888346 -8.323601014 -28.487017308
H -11.163804781 -9.671053202 -26.852249622
H -3.976571039 -8.996727846 -21.249672434
H -4.694892579 -7.969149119 -23.347958205
H -4.876566615 -9.712055783 -23.466238124
H -7.141296567 -7.654277733 -23.044578578
H -7.387523138 -9.402296232 -22.908890337
H -6.879025425 -8.693268202 -24.455072094
H -3.046607157 -5.179523004 -28.225559914
H -6.086877750 -5.532516101 -27.930005746
H -5.215718961 -5.503160062 -29.475934109
H -5.979647714 -7.503116609 -26.480468349
H -3.431474039 -7.241986836 -29.940682915
H -5.158055620 -9.810329492 -26.049668728
H -2.617429198 -9.549488916 -29.524107239
H -3.463369391 -10.834149259 -27.549715640
H -2.641102600 -13.527131629 -31.433451230
H -7.215613247 -14.852970209 -22.567298306
H -8.789448135 -11.346180131 -28.191232502
H -4.278398722 -11.451133003 -35.090180478
N -10.466167668 -8.838494996 -18.755875917
C -10.118205072 -7.498698975 -19.194367007
H -10.022162965 -6.809332004 -18.339385988
C -11.212079405 -6.975162491 -20.120701212
H -10.981147727 -5.943375506 -20.420197344
O -11.330792049 -7.737522574 -21.332871884
O -8.516718744 -9.813009622 -19.436208641
H -11.430119724 -9.007648155 -18.474391141
H -12.179669159 -6.965265313 -19.586419437
H -9.149083354 -7.548857489 -19.704673616
H -11.280764970 -8.699440252 -21.134538934
H -7.000726994 -2.350806064 -25.167168066
C -7.552380962 -3.132924826 -24.622740868
C -6.547010095 -3.871511129 -23.756512029
O -5.729416990 -4.679501108 -24.232794148
N -6.570849054 -3.584921537 -22.436738278
C -5.630934002 -4.177287955 -21.505242045
C -6.145718009 -5.486160007 -20.909637975
O -7.266472616 -5.537472326 -20.372990729
H -5.472591991 -3.445790998 -20.701967970
N -5.327549356 -6.550484017 -21.021840615
H -8.876904260 -3.552333773 -26.272243274
H -7.369797201 -4.456999066 -26.307752011
H -8.318653853 -2.640082844 -24.007558581
H -4.676127353 -4.325013266 -22.025695943
H -4.425149908 -6.427408287 -21.474678511
H -1.789517025 -5.874400026 -23.964633010
C -2.664449940 -5.300128948 -24.289385998
C -2.712922009 -5.311855973 -25.809405991
O -1.687450792 -5.579786706 -26.469324382
H -2.538709204 -4.262426704 -23.943170863
H -3.582463745 -5.689840421 -23.835074311
H -4.688599685 -4.770510285 -25.760016217
H -7.282746904 -2.956336117 -22.076815867
H -5.431884033 -8.037666003 -19.538077983
H -6.812265553 -7.946850728 -20.643849577
O -7.051209414 -13.594892527 -27.656480467
O -3.429018144 -13.323417046 -26.462951763
H -7.596500919 -13.839453216 -26.886999416
H -2.840092038 -12.928538467 -27.128454843
H -7.470423392 -10.533567587 -27.568866529
C3-ii
N -6.901728673 -10.718203875 -28.690764186
C -7.266539074 -11.047884902 -30.077725960
C -8.608469234 -10.387427154 -30.448616243
O -9.712449936 -10.845757717 -30.082720239
C -7.311515050 -12.576607812 -30.266497376
C -5.966769514 -13.243915085 -30.302356912
C -5.109339993 -13.314253227 -31.382701664
N -5.400646936 -13.965619068 -29.252827249
C -4.239520378 -14.446971892 -29.695535319
N -4.031115543 -14.068177998 -30.976926635
N -8.496478320 -9.223243051 -31.123360610
C -9.637159434 -8.393054100 -31.463222729
C -9.168893476 -7.011459767 -31.939759065
O -8.011961352 -6.608564443 -31.740630888
N -10.111126916 -6.283511393 -32.579518797
C -9.823183043 -5.014496956 -33.244852029
H -10.721744966 -4.386782027 -33.242883981
H -9.524393984 -5.204590017 -34.287201993
H -6.634856002 -8.496379074 -35.345823014
C -6.877447000 -8.731616796 -34.300433917
C -5.636856971 -8.999301121 -33.465043106
O -5.723215556 -9.211160070 -32.242050111
H -7.531247001 -9.610727048 -34.252219017
N -4.440790470 -8.994609563 -34.102507904
C -3.260095078 -9.541344953 -33.464298800
C -2.196802938 -8.536882993 -33.037759172
O -1.045511882 -8.932060333 -32.779148041
C -2.640367127 -10.634910654 -34.358073738
O -3.516441243 -11.749906196 -34.538563323
N -2.569018332 -7.252586756 -32.896423717
C -1.620981985 -6.229227990 -32.487173958
H -1.491963009 -6.154970008 -31.397096004
H -1.985815006 -5.271092015 -32.873732006
H -12.461799007 -11.734244001 -31.272652987
C -12.324101981 -12.721649058 -31.732007020
C -11.957925045 -13.787976885 -30.724054996
O -12.529560620 -14.894818344 -30.761525483
H -11.532447691 -12.622106945 -32.490900268
N -11.037126324 -13.478862876 -29.768827292
C -10.821918898 -14.384823158 -28.638754942
C -10.975026130 -13.594969885 -27.344678067
O -10.193089957 -12.681401043 -27.034376556
C -9.520971522 -15.232964171 -28.676672714
C -9.388550183 -15.937413679 -30.040873602
C -9.534796144 -16.235416775 -27.514505723
C -8.096747598 -16.735744615 -30.236880435
N -12.018141699 -13.939689227 -26.555078840
C -12.237610854 -13.280757985 -25.283068975
C -11.225903891 -13.709613663 -24.212722097
O -11.000217153 -14.905806289 -23.986120486
H -13.214770078 -13.615247027 -24.911789009
N -10.667655732 -12.693097973 -23.513844249
C -9.900542068 -12.899494743 -22.305724430
C -10.351806522 -11.850652241 -21.275030312
O -10.908494391 -10.791105821 -21.612750594
C -8.358709030 -12.772302040 -22.503815711
C -7.768565688 -13.635169818 -23.565372278
C -7.167465348 -13.281661242 -24.750801716
N -7.674229139 -15.016483051 -23.515587640
C -7.051303763 -15.448903558 -24.639042056
N -6.723654218 -14.412334495 -25.410225435
N -10.058850984 -12.152879902 -19.998350852
C -10.362962976 -11.260640950 -18.897076065
C -9.689314024 -9.902912034 -19.046613967
H -9.989707000 -11.768595019 -17.999012966
C -8.173754558 -4.096252948 -25.634240921
C -8.844191962 -5.273296024 -24.993550020
C -9.333688012 -5.385292998 -23.719740985
C -9.257808675 -6.465419250 -25.692744495
C -9.986226257 -7.265622935 -24.759558451
C -9.102423925 -6.930558993 -27.012882639
N -10.013422446 -6.582012220 -23.567150903
C -10.546110525 -8.501925070 -25.110849684
C -9.659547362 -8.158924054 -27.363448804
C -10.374381632 -8.935872955 -26.424323880
C -5.717887149 -7.891401018 -20.592887064
C -5.031116358 -8.973711081 -21.434289122
C -5.267787203 -8.882235678 -22.949180370
H -5.388587619 -9.946796644 -21.060021525
C -6.742020368 -8.895873928 -23.356093480
N -3.887017919 -4.966205733 -26.375798853
C -4.014021121 -4.861951011 -27.812786967
H -4.117209928 -3.802590001 -28.100562024
C -5.073066581 -5.811369759 -28.402826190
C -4.552835555 -7.226714905 -28.292582964
C -4.774630833 -8.000138600 -27.142411884
C -3.689822717 -7.732319954 -29.278552017
C -4.119441616 -9.223378163 -26.965730349
C -3.039266008 -8.957510678 -29.110055594
C -3.241788880 -9.701180805 -27.943368858
Cu -5.745365733 -14.250788770 -27.213651566
H -7.690946291 -10.908860110 -28.065464766
H -6.488307902 -10.631497393 -30.729954847
H -7.918228853 -13.013261573 -29.462774110
H -7.832087920 -12.795321295 -31.211144757
H -5.180836948 -12.911127302 -32.386646332
H -3.557866490 -15.066913530 -29.125004165
H -7.565142508 -8.936092551 -31.455698794
H -10.256728827 -8.865815022 -32.243450585
H -10.285418918 -8.267712591 -30.580626100
H -11.007271706 -6.722879356 -32.774830459
H -9.010267830 -4.502832600 -32.719539056
H -7.416664378 -7.882960994 -33.860986797
H -4.420154516 -8.823829344 -35.106291646
H -3.610858118 -10.017878148 -32.533958280
H -2.349558452 -10.198863936 -35.331296916
H -1.738509416 -11.016480551 -33.868339431
H -3.519218106 -6.984945415 -33.137903139
H -0.640438445 -6.444702466 -32.930128819
H -13.247691670 -13.026444557 -32.234819208
H -10.555059561 -12.568811956 -29.792162740
H -11.650587866 -15.107203267 -28.711402053
H -8.657265780 -14.561287111 -28.536018554
H -10.259168279 -16.601159660 -30.175876512
H -9.456951665 -15.177679908 -30.834804271
H -10.378641858 -16.937792979 -27.613211301
H -9.625834167 -15.733706615 -26.540824720
H -8.606446215 -16.821406670 -27.491800155
H -8.001911413 -17.561670379 -29.517302362
H -7.210058229 -16.094028988 -30.128849352
H -8.069438853 -17.174400476 -31.245545361
H -12.620659685 -14.712701087 -26.819826412
H -12.251253443 -12.190922554 -25.416413157
H -10.938217201 -11.730931456 -23.716374447
H -10.132084886 -13.910004358 -21.937302209
H -8.127122712 -11.730334777 -22.765510803
H -7.878879129 -12.976778986 -21.533747419
H -6.983000543 -12.303381802 -25.178879738
H -6.869435078 -16.496950912 -24.850478633
H -9.615741840 -13.041839138 -19.785160502
H -11.453022479 -11.145710084 -18.789766877
H -9.261865629 -4.700542760 -22.880053890
H -8.555786555 -6.341449699 -27.752331486
H -10.425323877 -6.953840975 -22.698764021
H -11.101069085 -9.099160242 -24.385284021
H -9.543645084 -8.534836105 -28.380179994
H -10.794767951 -9.894570890 -26.732109473
H -3.946366186 -8.946944684 -21.234988930
H -4.788256544 -7.971615499 -23.344130325
H -4.744742950 -9.726378479 -23.426278886
H -7.275367037 -8.008370899 -22.985495280
H -7.252882679 -9.782887903 -22.952886310
H -6.849868275 -8.914176076 -24.449697212
H -3.034546022 -5.155411933 -28.216892395
H -6.032098089 -5.694602535 -27.875962751
H -5.236069228 -5.541596582 -29.456954029
H -5.453901334 -7.633497277 -26.369761798
H -3.511892277 -7.144405169 -30.181939119
H -4.302730636 -9.814883735 -26.068015276
H -2.366360775 -9.326545185 -29.886428130
H -2.732380432 -10.655662136 -27.802430023
H -3.222323388 -14.311679304 -31.542541317
H -8.032376071 -15.617007675 -22.776903499
H -6.681488085 -9.723030246 -28.598463177
H -4.280979523 -11.453681899 -35.065794551
N -10.468791223 -8.838938414 -18.758624315
C -10.118204997 -7.498698989 -19.194367015
H -10.022162982 -6.809332010 -18.339386004
C -11.208247202 -6.976722760 -20.125382884
H -10.975457289 -5.946649987 -20.429438452
O -11.323589560 -7.746243406 -21.333987346
O -8.514530287 -9.812106894 -19.428116780
H -11.434175023 -9.008680940 -18.482424082
H -12.177772870 -6.963848032 -19.594741721
H -9.147762953 -7.550531672 -19.702144769
H -11.250262763 -8.705277023 -21.131618679
H -7.000727006 -2.350806034 -25.167168001
C -7.552381002 -3.132924928 -24.622741001
C -6.547010004 -3.871511025 -23.756512001
O -5.730006368 -4.679784955 -24.233134531
N -6.570426817 -3.584261419 -22.436794007
C -5.630934004 -4.177288003 -21.505242068
C -6.145717956 -5.486159981 -20.909637944
O -7.262656246 -5.534245068 -20.364393540
H -5.472592016 -3.445790994 -20.701967963
N -5.332467096 -6.552784139 -21.029165990
H -8.889800742 -3.541527196 -26.264755220
H -7.385003630 -4.450136697 -26.315752944
H -8.315157207 -2.636965074 -24.005420038
H -4.676232391 -4.324952737 -22.026006316
H -4.433321394 -6.432215196 -21.489354515
H -1.789516958 -5.874399932 -23.964633012
C -2.664450094 -5.300129150 -24.289385970
C -2.712921918 -5.311855919 -25.809406022
O -1.687396945 -5.582668200 -26.468132198
H -2.540056496 -4.262530629 -23.942510976
H -3.582127638 -5.691467321 -23.835597291
H -4.686933676 -4.766308134 -25.759586233
H -7.284950093 -2.958995166 -22.076429238
H -5.431883922 -8.037665985 -19.538077954
H -6.811119746 -7.960797754 -20.650715583
O -5.356163563 -16.128376268 -27.432597689
O -5.374979892 -12.420268437 -26.817532937
H -5.660382091 -11.858270138 -27.573013754
H -5.379121559 -16.560134425 -26.561392624
